# Supplementary material for: Maternal precarity and HPA axis functioning shape infant gut microbiota and HPA axis development in humans
Source: PLoS One. 2021 May 20;16(5):e0251782. doi: 10.1371/journal.pone.0251782 (PMC8136730; doi:10.1371/journal.pone.0251782)
Supplement: S1 File — (CSV) [file pone.0251782.s002.csv]

PID	infant sex	birthw weight (g)	mode of delivery	gestational age	everformula	ELCSAd	dep1	dep3	dep4	stress1d	stress3d	stress4d	famsup1d	famsup3d	famsup4d	friendsup1d	friendsup3d	friendsup4d	mphyl1	mphyl2	mphyl3	mphyl4	mfamily1	mfamily2	mfamily3	mfamily4	mfamily5	mfamily6	mfamily7	mfamily8	mfamily9	mfamily10	mfamily11	mfamily12	mfamily13	mgenus1	mgenus2	mgenus3	mgenus4	mgenus5	mgenus6	mgenus7	mgenus8	mgenus9	mgenus10	mgenus11	mgenus12	mgenus13	stool
P1	male	3310	C-section	39	0	0	0	0	0	0	0	0	0	0	0	1	0	1	56.099998	18.42	24.379999	1.04	55.509998	0.55000001	0.039999999	0.2	0	0.94999999	5.6700001	16.139999	0.33000001	0.44999999	0.5	0.98000002	0.093937717	55.509998	0.039999999	0.2	0	0.94999999	5.6700001	0	0.33000001	0.49000001	0.98000002	0	0.45485634	0.093937717	1
P2	male	3175	Vaginal	35	0	0	0	0	0	1	1	0	1	1	1	1	1	1	16.32	20.01	60.599998	3	16.32	0	19.85	0.66000003	0.029999999	0.37	0.039999999	10.69	12	0	27.43	2.3399999	0.042747222	16.32	19.85	0.66000003	0.029999999	0.37	0.039999999	6.54	12	26.969999	2.29	0	0	0.042747222	1
P3	male	3400	Vaginal	39	0	0	0	0	0	1	1	0	0	0	0	0	0	0	8.6999998	84.5	5.4400001	1.3200001	7.6599998	0.85000002	84.449997	0	0	0.2	4.77	0	0	0.2	0.01	1.21	0.2590397	7.6399999	84.449997	0	0	0.2	4.77	0	0	0	1.16	0.20453461	0.19891551	0.2590397	1
P4	female	3900	C-section	38	0	0	0	0	0	1	1	1	0	0	1	0	0	0	39.299999	0.079999998	28.41	32.130001	39.09	0	0.029999999	0.28999999	7.9899998	2.47	0.36000001	7.6599998	0	0.02	9.0200005	32.110001	0.52884024	39.09	0.029999999	0.28999999	7.9899998	2.47	0.36000001	0.11	0	9.0100002	32.110001	0	0.017974893	0.52884024	1
P5	male	2965	Vaginal	39	1	0	0	0	0	1	0	1	0	0	1	1	1	1	96.550003	0.039999999	1.98	1.42	96.419998	0.039999999	0.02	0	0.02	1.46	0	0.01	0	0.34999999	0.029999999	0.86000001	0.009672677	96.419998	0.02	0	0.02	1.46	0	0	0	0.029999999	0.86000001	0	0.34757152	0.009672677	1
P6	male	3260	Vaginal	39	0	0	1	1	0	1	0	0	0	0	0	0	0	1	42.419998	9.9700003	23.879999	23.629999	40.610001	1.59	0.039999999	0.01	0.01	7.6799998	13.23	0.01	0	2.4300001	0	23.200001	0.37989643	40.610001	0.039999999	0.01	0.01	7.6799998	13.23	0	0	0	23.200001	1.5603895	2.4264126	0.37989643	1
P7	female	2615	C-section	37	0	0	0	0	0	1	0	0	0	0	0	0	1	0	61.720001	0.07	21.25	16.9	61.549999	0	0.029999999	2.6500001	0.69	1.71	0.34	13.41	0	0.80000001	0.23	16.870001	1.2708044	60.560001	0.029999999	2.6500001	0.69	1.71	0.34	12.29	0	0	16.870001	0	0.79873598	1.2708044	1
P8	male	3400	C-section	39	1	0	0	1	0	0	1	0	0	0	0	1	0	0	17.23	17.25	42.290001	23.209999	16.450001	0.69	0.029999999	0.15000001	0.31	1.97	19.040001	12.72	0.13	2.97	4.5300002	23.200001	0.46377224	16.440001	0.029999999	0.090000004	0.31	1.97	19.040001	11.16	0.13	4.2600002	22.620001	0	2.0530841	0.46377224	1
P9	male	3900	C-section	40	1	0	1		1	1		1	0		0	1		1	0.14	0.090000004	99.32	0.33000001	0.14	0	0.050000001	0.02	0.029999999	0.01	0.15000001	1.5	91.690002	2.1800001	0.13	0.059999999	0	0.14	0.050000001	0.02	0.029999999	0.01	0.15000001	1.46	91.690002	0.12	0.059999999	0	2.1807451	0	1
P10	male	3810	C-section	37	1	1	1	1	1	1	1	1	0	1	0	0	0	0	0.41	4.6199999	10.49	84.199997	0.02	0.090000004	0.1	0.15000001	0.059999999	7.77	0.01	1.9400001	0	0.28	0.01	84.120003	0.25515327	0.02	0.1	0	0.059999999	7.77	0.01	0	0	0	84.110001	0	0.27523822	0.25515327	1
P11	female	3635	Vaginal	40	0	0	0	0	0	1	1	1	0	0	0	0	0	0	29.450001	62.630001	5.75	2.03	20.91	7.2600002	62.59	0	4.5300002	0.44999999	0.01	0	0.01	0.090000004	0.050000001	1.99	0.091435067	20.91	62.59	0	4.5300002	0.44999999	0.01	0	0	0.039999999	1.99	7.2064667	0.011525429	0.091435067	1
P12	male	3535	Vaginal	40	0	0	0	0	0	1	1	1	0	1	1	0	0	0	92.230003	0.079999998	5.5900002	2.0799999	80.269997	10.91	0.029999999	0.079999998	2.29	1.3200001	0	1.76	0	0.01	0.029999999	1.9	0.023716705	80.220001	0.029999999	0.079999998	2.27	1.3200001	0	0	0	0.029999999	1.83	10.908942	0.012599499	0.023716705	1
P13	female	2905	Vaginal	41	0	0	0	0	0	1	0	0	1	0	0	0	1	1	18.219999	0.1	79.760002	1.87	0.02	0	0.039999999	42.939999	0.02	20.15	0.02	0.01	1.36	0.17	0.01	1.8200001	15.062522	0.02	0.039999999	42.939999	0.02	20.15	0.02	0	0	0	1.8200001	0	0.16983816	15.062522	1
P14	male	2465	Vaginal	37.5	1	0	0	0	0	0	0	0	0	0	0	0	0	0	14.7	55.900002	9.6700001	19.59	8.96	5.6599998	55.889999	0.13	0.02	0.72000003	0.2	0.039999999	0	7.8499999	0.36000001	16.25	0.32554749	8.96	55.889999	0.13	0.02	0.72000003	0.2	0	0	0.36000001	16.25	5.6564674	7.8297687	0.32554749	1
P15	male	3530	C-section	38	1	0	0	1	0	0	1	0	0	1	0	0	0	1	28	0.090000004	30.360001	41.459999	27.99	0	0.039999999	1.9400001	9.9300003	1.88	0.15000001	10.61	0.11	0.13	5.5500002	41.43	0.034335896	27.99	0.039999999	1.42	9.9300003	1.8200001	0.15000001	0	0.11	0.47999999	41.43	0	0.005282446	0.034335896	1
P16	male	2935	C-section	38	1	0	0	0	0	0	0	0	1	1	1	1	1	1	42.060001	0.090000004	52.380001	5.3600001	41.490002	0	0.050000001	4.02	0.02	1.26	32.540001	9.6499996	1.02	3.6800001	0	5.2399998	0.10162729	41.490002	0.050000001	3.25	0.02	1.26	32.540001	1.8200001	1.02	0	5.2399998	0	3.6780298	0.10162729	1
P17	male	3435	C-section	39	1	0	0	0	0	0	0	0	1	1	1	1	1	1	27.219999	0.039999999	50.419998	22.23	27.139999	0	0.02	0	27.26	0.33000001	1.15	21.07	0.01	0.41	0.029999999	22.190001	0.15544876	27.139999	0.02	0	27.26	0.33000001	1.15	21.07	0.01	0.029999999	22.190001	0	0.41345504	0.15544876	1
P18	female	3840	Vaginal	38	0	0	0	0	0	0	0	0	0	0	0	0	0	0	31.690001	3.4200001	18.940001	45.709999	31.41	0.059999999	3.3399999	0.079999998	4.1700001	2.1700001	10.77	0.01	0	0.01	0.01	45.580002	1.6938006	31.41	3.3399999	0.039999999	4.1700001	2.1700001	10.77	0	0	0	45.580002	0	0.005380941	1.6938006	1
P19	male	3425	C-section	36	0	1	0	0	0	1	1	0	1	1	1	1	1	1	54.889999	0.07	9.7700005	35.150002	53.57	0.87	0.029999999	0.2	6.3000002	1.55	0.02	1.35	0	0.14	0.02	34.779999	0.14495318	53.57	0.029999999	0.2	6.3000002	1.55	0.02	0	0	0	34.639999	0	0.13746734	0.14495318	1
P20	female	3530	C-section	39	0	0	0	0	0	0	0	1	0	0	0	0	0	0	3.25	0.029999999	56.5	40.110001	0.029999999	0.27000001	0.01	0.46000001	10.37	2.8199999	0.02	0.12	0	1.54	38.43	40.099998	0.18742964	0.029999999	0.01	0.46000001	10.37	2.8199999	0.02	0	0	38.419998	40.099998	0	1.538959	0.18742964	1
P21	male	3195	C-section	36	0	1	0	1	1	0	1	0	1	1	0	0	0	0	0.27000001	0.43000001	39.650002	59.110001	0.050000001	0.07	0.19	4.4899998	0.02	6.1500001	23.969999	1.76	0.02	0.85000002	0.039999999	58.990002	1.5143412	0.050000001	0.19	4.4899998	0.02	0.34999999	23.969999	1.6	0.02	0	58.990002	0.008791531	0.83592808	1.5143412	1
P22	female	3550	Vaginal	38	1	0	1	1	0	1	1	1	0	0	0	0	0	0	68.269997	19.809999	11.5	0.31999999	44.07	23.139999	19.73	0.039999999	1.88	1.62	0.14	1.9400001	2.71	1.53	1.59	0.19	0.021781746	44.07	19.73	0.039999999	1.88	1.62	0.14	0	2.71	1.59	0.19	21.915342	0.043563493	0.021781746	1
P23	female	3450	C-section	38	0	0	1	1	1	1	1	1	1	1	1	0	0	0	0.27000001	0.15000001	19.18	79.919998	0.02	0	0.050000001	0.55000001	0.029999999	5.1799998	4.5500002	0.15000001	1.35	1.4400001	0.01	79.800003	1.0433649	0.02	0.050000001	0.55000001	0.029999999	4.6700001	4.5500002	0.02	1.35	0	79.800003	0	1.444659	1.0433649	1
P24	female	3065	Vaginal	39	0	0	1	0	0	0	0	0	1	1	1	0	1	1	0.23	55.110001	5.8800001	38.720001	0.090000004	0.14	54.209999	0.050000001	0.01	0.31999999	4.1300001	0.029999999	0	0.47	0	36.889999	0.18301149	0.090000004	54.209999	0.050000001	0.01	0.31999999	4.1300001	0	0	0	36.889999	0	0.46909842	0.18301149	1
P25	female	3430	C-section	39	0	0	0	0	0	1	0	0	1	1	1	1	1	1	0.079999998	0.050000001	84.699997	15.1	0.02	0	0.039999999	0.61000001	0.02	0.079999998	13.11	1.05	0.029999999	0	67.919998	13.87	1.8667645	0.02	0.039999999	0.61000001	0.02	0.079999998	13.11	0.02	0.029999999	67.919998	13.87	0	0.004670247	1.8667645	1
[truncated: 13 more columns]
